# Supplementary material for: A molecular atlas of innate immunity to adjuvanted and live attenuated vaccines, in mice
Source: Nat Commun. 2022 Jan 27;13:549. doi: 10.1038/s41467-022-28197-9 (PMC8795432; doi:10.1038/s41467-022-28197-9)
Supplement: Supplementary file 4 — Source Data [file 41467_2022_28197_MOESM4_ESM.zip]

Archive with 3 entries (2 files):
- Source Data/
- Source Data/Source Data Fig. 1.xlsx
- __MACOSX/Source Data/._Source Data Fig. 1.xlsx
