# Supplementary material for: A molecular atlas of innate immunity to adjuvanted and live attenuated vaccines, in mice
Source: Nat Commun. 2022 Jan 27;13:549. doi: 10.1038/s41467-022-28197-9 (PMC8795432; doi:10.1038/s41467-022-28197-9)
Supplement: Supplementary file 4 — Source Data [file 41467_2022_28197_MOESM4_ESM.zip › Source Data/Source Data Fig. 1.xlsx]

## Sheet: Fig 1b.
Migratory DCs
Day	1ug 3M-052-Alum/OVA															5ug 3M-052-Alum/OVA
0	1764	1177	1227	824	1051	1835	1791	1709	1991	2934	1147	1063	1317	1280	1702	1764	1177	1227	824	1051	1835	1791	1709	1991	2934	1147	1063	1317	1280	1702
1	9862	7852	7479	8814	6718											5976	8010	7033	8658	8893
3	4986	4997	2396	5158	5029											9301	9577	9664	6866	13083
7	3525	2177	4692	3132	2514											5336	4751	4997	4575	4672
14	1899	1860	1340	1968	2279											2387	3046	2505	2922	2849
28	1935	1561	2419	2634	1917											1761	1867	2583	3157	1206
CD103+ mDC
Day	1ug 3M-052-Alum/OVA															5ug 3M-052-Alum/OVA
0	1702	1168	1099	824	1093	1846	1892	1777	2712	4150	1170	972	1325	1340	1552	1702	1168	1099	824	1093	1846	1892	1777	2712	4150	1170	972	1325	1340	1552
1	9177	6545	6253	7189	5235											4237	5416	5787	3926	4997
3	3279	2083	1808	3634	2505											4585	5497	5486	4352	5664
7	3400	2368	3823	2761	2037											2928	2424	2788	2799	2771
14	1731	1935	2056	1735	2219											2549	2619	2461	3686	2573
28	1588	1484	2888	2934	2021											1853	1434	1881	2144	1355
CD11b+ mDC
Day	1ug 3M-052-Alum/OVA															5ug 3M-052-Alum/OVA
0	2048	1715	1547	933	1251	2206	2111	2064	2400	2981	1350	1394	1670	1618	2193	2048	1715	1547	933	1251	2206	2111	2064	2400	2981	1350	1394	1670	1618	2193
1	9817	9034	8581	9884	9136											8117	10064	8318	10747	13204
3	5640	6015	2655	5439	5556											10388	10019	10675	8658	12874
7	3855	2377	5404	3448	2702											7064	6240	5737	5874	5676
14	2181	2029	1515	2319	2639											2655	3532	2815	3189	3170
28	2509	1920	2755	3083	2346											1953	2500	3240	3785	1741
Resident DCs
Day	1ug 3M-052-Alum/OVA															5ug 3M-052-Alum/OVA
0	310	333	406	360	340	502	486	570	481	507	658	602	567	699	769	310	333	406	360	340	502	486	570	481	507	658	602	567	699	769
1	4623	1172	4643	8081	2928											1407	7111	4074	5393	6602
3	458	343	369	433	488											652	673	658	522	807
7	414	622	624	486	376											550	562	407	525	437
14	426	410	417	445	543											420	494	468	502	470
28	599	562	676	641	669											590	682	668	633	593
CD8+ rDC
Day	1ug 3M-052-Alum/OVA															5ug 3M-052-Alum/OVA
0	600	593	603	606	559	871	801	737	918	1030	713	752	703	679	695	600	593	603	606	559	871	801	737	918	1030	713	752	703	679	695
1	8658	1728	6267	10271	4444											1506	8392	4862	9751	7646
3	633	510	596	644	717											1237	1119	753	636	1384
7	690	929	933	732	474											819	781	570	712	576
14	660	606	705	661	814											636	723	674	717	652
28	705	715	821	782	855											801	935	910	862	775
CD11b+ rDC
Day	1ug 3M-052-Alum/OVA															5ug 3M-052-Alum/OVA
0	182	112	194	84.8	220	359	370	341	451	410	250	302	367	241	359	182	112	194	84.8	220	359	370	341	451	410	250	302	367	241	359
1	4325	1012	3170	6851	2095											929	6446	3359	4741	5762
3	416	332	219	367	471											622	630	614	493	753
7	358	555	577	454	406											519	550	414	534	483
14	314	347	279	395	434											396	458	497	464	461
28	507	457	550	491	570											433	591	579	588	441
Ly6C monocytes
Day	1ug 3M-052-Alum/OVA															5ug 3M-052-Alum/OVA
0	471	580	478	417	463	840	745	765	808	805	490	561	624	888	831	471	580	478	417	463	840	745	765	808	805	490	561	624	888	831
1	2013	1518	1867	1888	2639											1397	1689	1689	1487	1888
3	516	359	486	521	587											457	416	496	416	665
7	409	580	630	687	480											562	653	580	611	577
14	652	549	574	576	710											628	697	647	777	641
28	849	796	703	851	732											777	848	814	920	858
pDCs
Day	1ug 3M-052-Alum/OVA															5ug 3M-052-Alum/OVA
0	24.4	37.2	33.4	25.7	33.4	34.7	55.2	16.7	47.5	48.8	21.8	44.9	41.1	21.8	23.1	24.4	37.2	33.4	25.7	33.4	34.7	55.2	16.7	47.5	48.8	21.8	44.9	41.1	21.8	23.1
1	646	162	745	988	380											445	700	455	1024	1161
3	32.1	44.9	8.98	50.1	61.6											146	146	143	93.8	161
7	47.5	34.7	82.2	52.6	41.1											102	103	84.8	73.2	70.6
14	8.98	35.9	34.7	57.8	62.9											61.6	80.9	73.2	80.9	84.8
28	19.3	38.5	15.4	30.8	55.2											48.8	59.1	69.4	71.9	34.7
Macrophages
Day	1ug 3M-052-Alum/OVA															5ug 3M-052-Alum/OVA
0	922	931	937	767	793	1402	1381	1342	1459	1275	1076	1389	1242	1426	1529	922	931	937	767	793	1402	1381	1342	1459	1275	1076	1389	1242	1426	1529
1	1828	1295	1895	1674	1521											1445	1561	2087	1728	1877
3	1258	853	998	1230	998											945	910	1014	1152	1159
7	931	1036	1165	1095	817											1002	1076	816	893	884
14	1183	1193	962	1030	1145											1181	1026	1170	1044	705
28	1432	1125	1368	1655	1307											1456	1594	1434	1246	1570

## Sheet: Fig 1c.
Day 1
day	conc	Mouse #	Migratory DCs	Resident DCs	Ly6C+ Monocytes	NK cells
1	1ug	1	0.35	0.068	0.84	0.28
1	1ug	2	0.2	0.21	0.53	0.11
1	1ug	3	0.27	0.086	1.37	0.27
1	1ug	4	0.18	0.056	1.19	0.24
1	1ug	5	0.21	0.092	0.39	0.21
1	5ug	6	0.17	0.065	0.81	0.28
1	5ug	7	0.26	0.1	1.11	0.28
1	5ug	8	0.33	0.14	0.99	0.3
1	5ug	9	0.14	0.039	0.65	0.27
1	5ug	10	0.16	0.075	1.2	0.3
1	naive	11	0.21	0.23	0.16	0.096
1	naive	12	0.12	0.093	0.096	0.094
1	naive	13	0.12	0.11	0.09	0.12
1	naive	14	0.091	0.091	0.078	0.061
1	naive	15	0.088	0.15	0.12	0.13
Day 3
day	conc	Mouse #	Migratory DCs	Resident DCs	Ly6C+ Monocytes	NK cells
3	1ug	16	0.33	0.34	0.35	0.12
3	1ug	17	0.26	0.39	0.38	0.15
3	1ug	18	0.23	0.14	0.11	0.12
3	1ug	19	0.3	0.26	0.31	0.18
3	1ug	20	0.28	0.36	0.35	0.15
3	5ug	21	0.29	0.54	0.74	0.24
3	5ug	22	0.29	0.53	0.67	0.23
3	5ug	23	0.34	0.47	0.67	0.24
3	5ug	24	0.24	0.38	0.5	0.18
3	5ug	25	0.35	0.67	0.88	0.28
3	naive	11	0.21	0.23	0.16	0.096
3	naive	12	0.12	0.093	0.096	0.094
3	naive	13	0.12	0.11	0.09	0.12
3	naive	14	0.091	0.091	0.078	0.061
3	naive	15	0.088	0.15	0.12	0.13
Day 7
day	conc	Mouse #	Migratory DCs	Resident DCs	Ly6C+ Monocytes	NK cells
7	1ug	26	0.39	0.39	0.22	0.13
7	1ug	27	0.15	0.22	0.21	0.23
7	1ug	28	0.3	0.26	0.34	0.16
7	1ug	29	0.21	0.26	0.22	0.18
7	1ug	30	0.23	0.41	0.23	0.16
7	5ug	31	0.25	0.62	0.35	0.16
7	5ug	32	0.24	0.37	0.39	0.21
7	5ug	33	0.42	0.53	0.45	0.18
7	5ug	34	0.2	0.45	0.41	0.2
7	5ug	35	0.19	0.31	0.36	0.14
7	naive	36	0.41	0.27	0.11	0.24
7	naive	37	0.24	0.14	0.11	0.18
7	naive	38	0.17	0.18	0.12	0.11
7	naive	39	0.28	0.22	0.13	0.22
7	naive	40	0.38	0.18	0.18	0.25
Day 14
day	conc	Mouse #	Migratory DCs	Resident DCs	Ly6C+ Monocytes	NK cells
14	1ug	41	0.5	0.54	0.17	0.16
14	1ug	42	0.25	0.5	0.12	0.11
14	1ug	43	0.32	0.4	0.15	0.2
14	1ug	44	0.28	0.46	0.15	0.18
14	1ug	45	0.53	0.68	0.26	0.21
14	5ug	46	0.43	0.69	0.27	0.23
14	5ug	47	0.45	0.5	0.37	0.24
14	5ug	48	0.3	0.56	0.26	0.1
14	5ug	49	0.48	0.62	0.3	0.2
14	5ug	50	0.39	0.62	0.42	0.17
14	naive	51	0.36	0.23	0.12	0.2
14	naive	52	0.19	0.19	0.14	0.25
14	naive	53	0.63	0.33	0.21	0.29
14	naive	54	0.31	0.27	0.17	0.22
14	naive	55	0.45	0.35	0.14	0.19
Day 28
day	conc	Mouse #	Migratory DCs	Resident DCs	Ly6C+ Monocytes	NK cells
28	1ug	56	0.32	0.4	0.22	0.18
28	1ug	57	0.44	0.33	0.21	0.27
28	1ug	58	0.6	0.46	0.21	0.2
28	1ug	59	0.59	0.55	0.21	0.23
28	1ug	60	0.34	0.41	0.16	0.23
28	5ug	61	0.21	0.32	0.13	0.17
28	5ug	62	0.23	0.27	0.19	0.23
28	5ug	63	0.31	0.39	0.22	0.2
28	5ug	64	0.33	0.48	0.32	0.26
28	5ug	65	0.23	0.28	0.19	0.16
28	naive	51	0.36	0.23	0.12	0.2
28	naive	52	0.19	0.19	0.14	0.25
28	naive	53	0.63	0.33	0.21	0.29
28	naive	54	0.31	0.27	0.17	0.22
28	naive	55	0.45	0.35	0.14	0.19
